# Supplementary material for: Tendon Organoids Enable Functional Tendon Rejuvenation Through ALKBH5‐Dependent RNA Demethylation
Source: Adv Sci (Weinh). 2026 Jan 28;13(17):e08376. doi: 10.1002/advs.202508376 (PMC13042400; doi:10.1002/advs.202508376)
Supplement: Supplementary file 2 — Supporting File 2: advs73853‐sup‐0002‐TableS1.xlsx. [file ADVS-13-e08376-s001.xlsx]

## Sheet: Sheet1
Primer名称	序列(5'to3')
H-ALKBH5-RRT	CCACCAGCTTTTGGATCACCA
H-ALKBH5-FRT	CGGCGAAGGCTACACTTACG
H-GAPDH-SCR	GGCTGGTGGTCCAGGGGTCT
H-GAPDH-SCF	TGACGCTGGGGCTGGCATTG
mALKBH5-FRT	TTGCCACCCAGCTATGCTTC
mALKBH5-RRT	CAGACCGCCGGTTTTCTTCTT
mTGFB1-F	CTCCCGTGGCTTCTAGTGC
mTGFB1-R	GCCTTAGTTTGGACAGGATCTG
mGAPDH-F	ATACGGCTACAGCAACAGGG
mGAPDH-R	TGTGAGGGAGATGCTCAGTG
